# Supplementary material for: Genome-wide association analysis of adaptation to oxygen stress in Nile tilapia (Oreochromis niloticus)
Source: BMC Genomics. 2021 Jun 9;22:426. doi: 10.1186/s12864-021-07486-5 (PMC8188787; doi:10.1186/s12864-021-07486-5)
Supplement: Supplementary file 7 — Additional file 7: Supplementary Table 1. Measurements of dissolved oxygen in the normoxic and hypoxic environments. [file 12864_2021_7486_MOESM7_ESM.xlsx]

## Sheet: DO measurements
Title: Measurements of dissolved oxygen in the normoxic and hypoxic environments.
Time	Normoxic environment(mg/L)								Hypoxic environment(mg/L)
	1st	2nd	3rd	4th	5th	6th	7th	Average	1st	2nd	3rd	4th	5th	6th	7th	Average
1900-01-01 01:00:00	6.09667	5.5	5.53667	6.81333	5.51333	5.51333	2.35619	5.33	3.75667	2.80333	1.05667	1.01667	1.17333	1.17333	1.17333	1.73619
1900-01-01 03:00:00	6.39667	5.89	5.73	6.53	5.75667	5.75667	1.97381	5.43	2.87	2.30667	0.633333	0.896667	0.676667	0.676667	0.676667	1.2481
1900-01-01 05:00:00	6.43333	6	5.85333	6.74667	5.8	5.8	1.73619	5.48	2.56	1.72333	0.366667	0.77	0.466667	0.466667	0.466667	0.974286
07:00:00	6.48667	5.97667	5.76333	7.13	5.99667	5.99667	1.73333	5.58	2.08	1.20333	0.35	2.04333	0.23	0.23	0.23	0.909524
09:00:00	7.18333	6.42	6.51667	7.23333	6.38667	6.38667	2.18952	6.05	2.36667	1.65667	1.25667	2.04667	0.806667	0.806667	0.806667	1.39238
11:00:00	7.66667	6.55333	6.95	7.30333	6.86333	6.86333	3.76905	6.57	4.26333	3.16667	3.98	2.09667	3.00667	3.00667	3.00667	3.2181
13:00:00	7.81	6.83667	7.07667	7.17667	6.82333	6.82333	4.87	6.77	4.97667	5.16333	5.14667	2.86	4.56	4.56	4.56	4.54667
15:00:00	7.45667	6.94	6.90333	6.89333	6.77	6.77	6.24762	6.85	6.66667	7.85	6.98	2.43333	6.51667	6.51667	6.51667	6.21143
17:00:00	7.56	6.33333	6.03	7.00667	6.39	6.39	5.90333	6.52	6.85	7.48667	5.35667	2.24	6.5	6.5	6.5	5.91905
19:00:00	6.70333	5.82	5.30333	6.77667	5.70667	5.70667	5.07	5.87	6.09333	6.48	4.14333	1.78	5.64333	5.64333	5.64333	5.06095
21:00:00	5.81	5.47333	5.19667	6.53667	5.41	5.41	3.54286	5.34	4.74333	4.80333	2.62	1.34333	2.94	2.94	2.94	3.19
23:00:00	6.01	5.59667	5.14667	6.83	5.3	5.3	2.82857	5.29	3.96667	3.73	1.73667	1.13333	1.96667	1.96667	1.96667	2.35238
Note: Seven times were measured during the different grow-out periods
