# Supplementary material for: Genome-wide association analysis of adaptation to oxygen stress in Nile tilapia (Oreochromis niloticus)
Source: BMC Genomics. 2021 Jun 9;22:426. doi: 10.1186/s12864-021-07486-5 (PMC8188787; doi:10.1186/s12864-021-07486-5)
Supplement: Supplementary file 8 — Additional file 8: Supplementary Table 2. Information of genome-wide significant and suggestive SNPs in the hypoxic environment. [file 12864_2021_7486_MOESM8_ESM.xlsx]

## Sheet: Significant and suggestive SNPs
Title: Information of genome-wide significant and suggestive SNPs in the hypoxic environment.
Trait	Linkage group	Assembling ID	pos	n_miss	allele1 (ALT)	allele0 (REF)	MAF	beta	se	p_value
BW1	LG8	NC_031973.1	19480036	13	G	C	0.036	-0.375643	0.058895	2.70204e-10
BW1	LG8	NC_031973.1	20119201	80	T	C	0.043	-0.361981	0.049031	3.19359e-13
BW1	LG8	NC_031973.1	20352539	104	C	A	0.042	-0.405791	0.0523843	2.25506e-14
BW1	LG8	NC_031973.1	20527908	76	C	T	0.043	-0.400066	0.0535549	1.70485e-13
BW1	LG8	NC_031973.1	20588797	34	T	G	0.047	-0.3415	0.0461888	2.95546e-13
BW1	LG8	NC_031973.1	21039564	98	A	G	0.045	-0.376611	0.0525139	1.41317e-12
BW1	LG9	NC_031974.1	13056771	30	T	C	0.304	-0.0992671	0.0241977	4.41284e-05
BW1	LG14	NC_031979.1	14625294	37	G	A	0.04	0.247428	0.0586257	2.65309e-05
BW1	LG18	NC_031982.1	12441167	0	A	G	0.047	-0.228119	0.0562273	5.34413e-05
BW1	LG19	NC_031983.1	12464623	71	T	A	0.43	-0.0957491	0.0230479	3.53268e-05
BW1	LG19	NC_031983.1	12464672	70	T	C	0.432	-0.0998097	0.02276	1.27707e-05
BW2	LG8	NC_031973.1	19480036	13	G	C	0.036	-1.64528	0.303142	7.12857e-08
BW2	LG8	NC_031973.1	20119201	80	T	C	0.043	-1.64592	0.255225	1.72902e-10
BW2	LG8	NC_031973.1	20352539	104	C	A	0.042	-1.88703	0.270763	5.6778e-12
BW2	LG8	NC_031973.1	20527908	76	C	T	0.043	-1.7717	0.276552	2.26242e-10
BW2	LG8	NC_031973.1	20588797	34	T	G	0.047	-1.45144	0.238105	1.53723e-09
BW2	LG8	NC_031973.1	21039564	98	A	G	0.045	-1.70864	0.270635	4.04999e-10
BW2	LG13	NC_031978.1	846378	128	A	G	0.088	-0.861894	0.197754	1.44132e-05
BW2	LG18	NC_031982.1	27321234	113	T	C	0.072	-0.892233	0.212389	2.88843e-05
BW2	LG18	NC_031982.1	28132058	53	G	A	0.075	-0.858613	0.204017	2.79452e-05
BW2	LG19	NC_031983.1	2412234	43	T	C	0.17	0.651998	0.161557	5.84629e-05
BW2	LG19	NC_031983.1	2869695	144	A	G	0.45	0.530045	0.126193	2.89644e-05
BW3	LG1	NC_031965.1	30766336	45	G	T	0.447	-0.604163	0.127518	2.5087e-06
BW3	LG1	NC_031965.1	30766342	45	C	T	0.448	-0.608466	0.127848	2.26255e-06
BW3	LG1	NC_031965.1	31192225	61	T	A	0.427	-0.586728	0.127604	4.87452e-06
BW3	LG8	NC_031973.1	19480036	9	G	C	0.038	-1.55392	0.312998	8.233e-07
BW3	LG8	NC_031973.1	20119201	73	T	C	0.047	-1.63001	0.263633	9.53605e-10
BW3	LG8	NC_031973.1	20352539	91	C	A	0.046	-1.83107	0.278384	8.10544e-11
BW3	LG8	NC_031973.1	20527908	65	C	T	0.045	-1.95152	0.285903	1.60579e-11
BW3	LG8	NC_031973.1	20588797	29	T	G	0.052	-1.44598	0.242439	3.52698e-09
BW3	LG8	NC_031973.1	21039564	87	A	G	0.049	-1.68001	0.278391	2.32508e-09
BW3	LG8	NC_031973.1	21198289	70	G	A	0.152	-0.752794	0.176014	2.09768e-05
BW3	LG11	NC_031976.1	22692453	86	T	C	0.106	-0.759042	0.187359	5.53362e-05
BW3	LG18	NC_031982.1	33169419	97	C	T	0.486	-0.524114	0.127745	4.45196e-05
BW3	LG19	NC_031983.1	2869695	124	A	G	0.448	0.578588	0.134337	1.83694e-05
BW4	LG1	NC_031965.1	30549118	80	T	C	0.402	-0.669909	0.147699	6.54047e-06
BW4	LG1	NC_031965.1	30766336	42	G	T	0.447	-0.667633	0.14682	6.19674e-06
BW4	LG1	NC_031965.1	30766342	42	C	T	0.447	-0.67595	0.147341	5.13463e-06
BW4	LG1	NC_031965.1	30921780	118	G	C	0.423	-0.665001	0.146693	6.61236e-06
BW4	LG7	NC_031972.1	44757232	52	C	T	0.142	-0.947698	0.206602	5.14844e-06
BW4	LG8	NC_031973.1	20352539	86	C	A	0.047	-1.32042	0.320448	4.13745e-05
BW4	LG8	NC_031973.1	20527908	64	C	T	0.046	-1.32342	0.327706	5.85107e-05
BW4	LG8	NC_031973.1	4319661	57	T	C	0.26	0.76927	0.173587	1.05353e-05
BW5	LG1	NC_031965.1	30549118	75	T	C	0.398	-0.665887	0.160334	3.63585e-05
BW5	LG1	NC_031965.1	30766336	41	G	T	0.44	-0.659209	0.160095	4.23007e-05
BW5	LG1	NC_031965.1	30766342	41	C	T	0.441	-0.66631	0.160672	3.73219e-05
BW5	LG1	NC_031965.1	30921780	107	G	C	0.417	-0.702936	0.161432	1.50948e-05
BW5	LG8	NC_031973.1	11800435	95	T	A	0.315	0.667725	0.160316	3.45495e-05
BW5	LG8	NC_031973.1	4319661	53	T	C	0.258	0.886271	0.186032	2.25652e-06
BW5	LG8	NC_031973.1	6535281	90	C	T	0.323	0.743341	0.180039	4.03418e-05
BW5	LG8	NC_031973.1	7687343	64	T	G	0.339	0.772761	0.178943	1.77062e-05
BW5	LG8	NC_031973.1	8642256	79	G	A	0.324	0.734405	0.180596	5.24827e-05
BW5	LG8	NC_031973.1	8659469	9	A	T	0.323	0.744687	0.18139	4.45421e-05
BW5	LG8	NC_031973.1	8659477	15	T	C	0.327	0.767696	0.182057	2.76409e-05
BW5	LG8	NC_031973.1	8659486	43	A	G	0.337	0.740409	0.181235	4.8489e-05
BW5	LG10	NC_031975.1	21620209	81	A	G	0.387	0.681998	0.161962	2.83594e-05
BW5	LG12	NC_031977.1	39688708	104	G	A	0.207	-0.972794	0.232485	3.18006e-05
BW5	LG20	NC_031984.1	19344478	97	T	C	0.086	1.33569	0.306125	1.45112e-05
Note: Assembing ID was collected from tilapia reference genome (assembly accession GCF_001858045.1 ).

## Sheet: Candiate genes annotation
Title: Candidate genes annotation through Ensembl Variant Effect Predictor (VEP)
Growth period	IDs	Assembling Id	Pos	Alt/Ref	Candidate genes
BW1-BW2	1	NC_031973.1	19480036	G/C	tbc1d24,LOC100700431, nubp2,LOC100698111
	2	NC_031973.1	20119201	T/C	LOC102079574
	3	NC_031973.1	20352539	C/A	LOC100691862
	4	NC_031973.1	20527908	C/T	rara
	5	NC_031973.1	20588797	T/G	rara
	6	NC_031973.1	21039564	A/G	bahcc1
	7	NC_031974.1	13056771	T/C	smarcd3 (3_prime_UTR_variant)
	8	NC_031979.1	14625294	G/A	jam3,vps26b, thyn1, acad8
	9	NC_031982.1	12441167	A/G	LOC106098134, prpf38b, LOC102077712
	10	NC_031983.1	12464623	T/A	LOC109195884 (non_coding_transcript_exon_variant)
	11	NC_031983.1	12464672	T/C	LOC109195884 (non_coding_transcript_exon_variant)
	12	NC_031978.1	846378	A/G	slk (3_prime_UTR_variant)
	13	NC_031982.1	27321234	T/C	LOC102080122
	14	NC_031982.1	28132058	G/A	LOC102079350,LOC100698860, LOC106098472
	15	NC_031983.1	2412234	T/C	LOC109196041 (upstream)
	16	NC_031983.1	2869695	A/G	LOC100709604
BW3-BW5	17	NC_031965.1	30766336	G/T	LOC100707581
	18	NC_031965.1	30766342	C/T	LOC100707581
	19	NC_031965.1	31192225	T/A	ntrk3
	20	NC_031973.1	21198289	G/A	crym
	21	NC_031976.1	22692453	T/C	LOC100705246
	22	NC_031982.1	33169419	C/T	LOC100701557
	23	NC_031965.1	30549118	T/C	LOC102077296, LOC100695353, LOC106096445
	24	NC_031965.1	30921780	G/C	akap13
	25	NC_031972.1	44757232	C/T	rora
	26	NC_031973.1	4319661	T/C	tbkbp1
	27	NC_031973.1	11800435	T/A	dock1
	28	NC_031973.1	6535281	C/T	LOC100712205
	29	NC_031973.1	7687343	T/G	LOC100690120
	30	NC_031973.1	8642256	G/A	heatr1
	31	NC_031973.1	8659469	A/T	LOC100697076
	32	NC_031973.1	8659477	T/C	LOC100697076
	33	NC_031973.1	8659486	A/G	LOC100697076
	34	NC_031975.1	21620209	A/G	LOC100712281
	35	NC_031977.1	39688708	G/A	adamts3
	36	NC_031984.1	19344478	T/C	LOC100706739
Note: NA means that no gene was found within the candidate region. Assembing ID was collected from tilapia reference genome (assembly accession GCF_001858045.1 ). Gene name were collected from tilapia genome annotation file (GCF_001858045.1_ASM185804v2_genomic.gff.gz).
