# Supplementary material for: Genome-wide association analysis of adaptation to oxygen stress in Nile tilapia (Oreochromis niloticus)
Source: BMC Genomics. 2021 Jun 9;22:426. doi: 10.1186/s12864-021-07486-5 (PMC8188787; doi:10.1186/s12864-021-07486-5)
Supplement: Supplementary file 9 — Additional file 9: Supplementary Table 3. Information of genome-wide significant and suggestive SNPs in the normoxic environment. [file 12864_2021_7486_MOESM9_ESM.xlsx]

## Sheet: Significant and suggestive SNPs
Title: Information of genome-wide significant and suggestive SNPs in the normoxic environment.
Trait	Linkage group	Assembling Id	pos	n_miss	allele1 (ALT)	allele0 (REF)	MAF	beta	se	p_value
BW1	LG3a	NC_031967.1	5934817	112	G	C	0.062	-0.157422	0.0388872	5.55281e-05
BW1	LG3b	NC_031968.1	12736921	98	A	G	0.133	-0.126521	0.0303579	3.33904e-05
BW1	LG8	NC_031973.1	19912224	130	A	G	0.128	-0.117006	0.0281299	3.45835e-05
BW1	LG8	NC_031973.1	20588797	42	T	G	0.042	-0.18472	0.0454472	5.18395e-05
BW1	LG8	NC_031973.1	21039564	138	A	G	0.039	-0.218129	0.0494449	1.13543e-05
BW1	LG14	NC_031979.1	20881466	110	A	G	0.039	-0.172012	0.0421028	4.74298e-05
BW1	LG14	NC_031979.1	21202628	123	T	C	0.164	-0.118071	0.0275445	1.98675e-05
BW1	LG14	NC_031979.1	33418812	77	T	C	0.071	-0.159368	0.0371946	2.00303e-05
BW1	LG14	NC_031979.1	33418903	75	A	G	0.072	-0.166286	0.0372537	8.95696e-06
BW1	LG16	NC_031987.1	15611267	77	T	A	0.131	0.123433	0.0302257	4.77973e-05
BW1	LG18	NC_031982.1	20225342	130	T	A	0.04	-0.267632	0.0537721	7.57167e-07
BW1	LG18	NC_031982.1	20343999	174	A	G	0.04	-0.257314	0.0560807	5.02555e-06
BW1	LG18	NC_031982.1	20344026	173	C	A	0.04	-0.24916	0.0553001	7.38435e-06
BW1	LG18	NC_031982.1	20344030	173	C	T	0.041	-0.222767	0.0545285	4.74679e-05
BW1	LG18	NC_031982.1	20404520	38	T	C	0.039	-0.23828	0.0557097	2.07088e-05
BW1	LG22	NC_031985.1	25585800	97	A	T	0.323	-0.101054	0.0201672	6.38711e-07
BW1	LG22	NC_031985.1	33490214	19	C	A	0.147	-0.164389	0.0378611	1.55353e-05
BW1	LG22	NC_031985.1	35257805	11	A	G	0.033	-0.2583	0.0617346	3.11059e-05			.
BW2	LG6	NC_031971.1	1713457	154	A	G	0.062	-1.13666	0.274156	3.66427e-05
BW2	LG6	NC_031971.1	1713468	157	G	A	0.062	-1.17868	0.27347	1.79004e-05
BW2	LG14	NC_031979.1	20881466	110	A	G	0.039	-1.12559	0.270349	3.39961e-05
BW2	LG22	NC_031985.1	33490214	19	C	A	0.147	-1.01164	0.234907	1.81824e-05
BW2	LG22	NC_031985.1	35257805	11	A	G	0.033	-1.4505	0.359623	5.90797e-05
BW3	LG4	NC_031969.1	35538000	107	A	G	0.113	1.00535	0.237115	2.45798e-05
BW3	LG6	NC_031971.1	25870559	64	T	C	0.116	0.990491	0.237203	3.24855e-05
BW3	LG7	NC_031972.1	53330840	111	T	C	0.067	-1.19037	0.280987	2.4963e-05
BW3	LG13	NC_031978.1	12805176	147	T	A	0.109	1.02113	0.237908	1.95462e-05
BW3	LG13	NC_031978.1	14106454	24	T	G	0.108	0.970617	0.240887	6.04808e-05
BW3	LG18	NC_031982.1	19790395	154	A	G	0.043	-1.50357	0.345953	1.5372e-05
BW3	LG22	NC_031985.1	33490214	18	C	A	0.15	-1.15973	0.276863	3.06978e-05
BW3	LG23	NC_031986.1	25622534	75	T	A	0.046	-1.45986	0.353611	3.97935e-05
BW4	LG7	NC_031972.1	53330840	108	T	C	0.065	-1.61197	0.367828	1.3127e-05
BW4	LG23	NC_031986.1	25622534	72	T	A	0.046	-2.06331	0.45945	8.02123e-06
BW5	LG8	NC_031973.1	5685602	141	T	C	0.464	-0.920662	0.221798	3.63423e-05
BW5	LG15	NC_031980.1	23051993	95	G	A	0.285	-0.929959	0.226545	4.42077e-05
Note: Assembing ID was collected from tilapia reference genome (assembly accession GCF_001858045.1 ).

## Sheet: Candidate genes annotation
Title: Candidate genes annotation through Ensembl Variant Effect Predictor (VEP)
Growth period	IDs	Assembling ID	Pos	Alt/Ref	Candidate genes
BW1-BW2	1	NC_031967.1	5934817	G/C	LOC100696152
	2	NC_031968.1	12736921	A/G	nwd2
	3	NC_031973.1	19912224	A/G	LOC100699085, rhbdl1, rhot2
	4	NC_031973.1	20588797	T/G	rara
	5	NC_031973.1	21039564	A/G	bahcc1,LOC109203271
	6	NC_031979.1	20881466	A/G	LOC100702702
	7	NC_031979.1	21202628	T/C	ctsc,rab38
	8	NC_031979.1	33418812	T/C	LOC100707754, trnaf
	9	NC_031979.1	33418903	A/G	LOC100707754, trnaf
	10	NC_031987.1	15611267	T/A	LOC100695051, znf385b
	11	NC_031982.1	20225342	T/A	NA
	12	NC_031982.1	20343999	A/G	LOC100696145
	13	NC_031982.1	20344026	C/A	LOC100696145
	14	NC_031982.1	20344030	C/T	LOC100696145
	15	NC_031982.1	20404520	T/C	LOC100696145
	16	NC_031985.1	25585800	A/T	LOC100690652, LOC102076704
	17	NC_031985.1	33490214	C/A	LOC102076541, LOC102076925, LOC109196597, LOC109196599, LOC109196606
	18	NC_031985.1	35257805	A/G	LOC109196618, LOC109196621, LOC102075926
	19	NC_031971.1	1713457	A/G	LOC100708833, map1lc3c
	20	NC_031971.1	1713468	G/A	LOC100708833, map1lc3c
BW3-BW5	21	NC_031969.1	35538000	A/G	LOC100701331
	22	NC_031971.1	25870559	T/C	LOC109202475
	23	NC_031972.1	53330840	T/C	LOC100712286, LOC109202930, LOC102078092
	24	NC_031978.1	12805176	T/A	tarbp1, slc35f3, LOC102078478
	25	NC_031978.1	14106454	T/G	mcu, oit3
	26	NC_031982.1	19790395	A/G	LOC100698809, map6d1, yeats2
	27	NC_031986.1	25622534	T/A	LOC100696622
	28	NC_031973.1	5685602	T/C	LOC100694955
	29	NC_031980.1	23051993	G/A	srsf11,xxylt1
Note: NA means that no gene was found within the candidate region. Assembing ID was collected from tilapia reference genome (assembly accession GCF_001858045.1 ). Gene name were collected from tilapia genome annotation file (GCF_001858045.1_ASM185804v2_genomic.gff.gz).
