# Supplementary material for: Genome-wide association analysis of adaptation to oxygen stress in Nile tilapia (Oreochromis niloticus)
Source: BMC Genomics. 2021 Jun 9;22:426. doi: 10.1186/s12864-021-07486-5 (PMC8188787; doi:10.1186/s12864-021-07486-5)
Supplement: Supplementary file 10 — Additional file 10: Supplementary Table 4. Information of genome-wide significant SNPs across the two environments by meta-analysis. [file 12864_2021_7486_MOESM10_ESM.xlsx]

## Sheet: Significant SNPs
Title: Information of genome-wide significant SNPs across the two environments by meta-analysis.
Trait	Linkage group	Assembling ID	pos	allele1 (ALT)	allele0 (REF)	p_value	beta	se	cohort_1_p	cohort_1_beta	cohort_1_se	cohort_2_p	cohort_2_beta	cohort_2_se
BW1	LG8	NC_031973.1	21039564	A	G	4.12539e-16	-0.292667	0.0359771	1.14e-05	-0.218	0.0494	1.41e-12	-0.377	0.0525
BW1	LG8	NC_031973.1	20588797	T	G	6.48844e-16	-0.261638	0.0323818	5.18e-05	-0.185	0.0454	2.96e-13	-0.341	0.0462
BW1	LG8	NC_031973.1	20119201	T	C	7.75346e-16	-0.277471	0.0344341	6.28e-05	-0.195	0.0484	3.19e-13	-0.362	0.049
BW1	LG8	NC_031973.1	20352539	C	A	2.27269e-15	-0.275649	0.0347802	0.000206	-0.173	0.0465	2.26e-14	-0.406	0.0524
BW1	LG8	NC_031973.1	20527908	C	T	2.88349e-14	-0.26475	0.0348198	0.000294	-0.166	0.0458	1.7e-13	-0.4	0.0536
BW1	LG8	NC_031973.1	19480036	G	C	9.41349e-10	-0.236449	0.0386415	0.0109	-0.131	0.0512	2.7e-10	-0.376	0.0589
BW1	LG18	NC_031982.1	20225342	T	A	4.33145e-08	-0.212116	0.0387301	7.57e-07	-0.268	0.0538	0.00648	-0.152	0.0558
BW1	LG22	NC_031985.1	35257805	A	G	7.08592e-08	-0.234347	0.0434864	3.11e-05	-0.258	0.0617	0.000591	-0.211	0.0613
BW1	LG18	NC_031982.1	12441167	A	G	1.03559e-07	-0.213832	0.0401911	0.00056	-0.199	0.0575	5.34e-05	-0.228	0.0562
BW1	LG22	NC_031985.1	35257840	G	C	3.56162e-07	-0.222819	0.0437672	0.000151	-0.237	0.0623	0.00071	-0.209	0.0615
BW1	LG22	NC_031985.1	35257843	A	G	3.56162e-07	-0.222819	0.0437672	0.000148	-0.237	0.0623	0.00071	-0.209	0.0615
BW1	LG18	NC_031982.1	20404520	T	C	4.07113e-07	-0.205658	0.0405989	2.07e-05	-0.238	0.0557	0.00435	-0.169	0.0593
BW1	LG22	NC_031985.1	25585800	A	T	4.55567e-07	-0.0740957	0.0146895	6.39e-07	-0.101	0.0202	0.0409	-0.0439	0.0214
BW1	LG18	NC_031982.1	20343999	A	G	5.55556e-07	-0.197153	0.0393828	5.03e-06	-0.257	0.0561	0.0119	-0.139	0.0553
BW1	LG18	NC_031982.1	20344026	C	A	6.13783e-07	-0.195	0.039103	7.38e-06	-0.249	0.0553	0.0111	-0.141	0.0553
BW1	LG8	NC_031973.1	19912224	A	G	9.82224e-07	-0.102503	0.0209395	3.46e-05	-0.117	0.0281	0.00722	-0.0844	0.0314
BW1	LG18	NC_031982.1	27321234	T	C	1.1331e-06	-0.148932	0.0306004	0.000717	-0.155	0.0457	0.000486	-0.144	0.0412
BW1	LG6	NC_031971.1	8407432	G	T	1.35854e-06	0.105165	0.0217688	0.000697	0.101	0.0297	0.000637	0.11	0.032
BW1	LG18	NC_031982.1	12779462	T	A	1.60387e-06	-0.166028	0.0346048	0.000173	-0.176	0.0468	0.00287	-0.154	0.0514
BW1	LG18	NC_031982.1	12162693	A	G	2.47053e-06	-0.186163	0.0395204	6.91e-05	-0.226	0.0565	0.00742	-0.148	0.0553
BW1	LG8	NC_031973.1	20920785	A	G	2.61454e-06	-0.0974978	0.0207487	0.00531	-0.0782	0.028	9.58e-05	-0.121	0.0309
BW2	LG8	NC_031973.1	20352539	C	A	3.13296e-13	-1.44083	0.197683	0.00132	-0.93	0.289	5.68e-12	-1.89	0.271
BW2	LG8	NC_031973.1	21039564	A	G	4.66714e-13	-1.47609	0.20403	0.000167	-1.17	0.31	4.05e-10	-1.71	0.271
BW2	LG8	NC_031973.1	20119201	T	C	6.00136e-12	-1.33667	0.194295	0.00266	-0.903	0.3	1.73e-10	-1.65	0.255
BW2	LG8	NC_031973.1	20588797	T	G	4.54847e-11	-1.19414	0.181342	0.00275	-0.84	0.28	1.54e-09	-1.45	0.238
BW2	LG8	NC_031973.1	20527908	C	T	1.23081e-10	-1.27614	0.198297	0.00788	-0.757	0.284	2.26e-10	-1.77	0.277
BW2	LG22	NC_031985.1	35257805	A	G	2.8912e-08	-1.2861	0.231818	5.91e-05	-1.45	0.36	0.000115	-1.17	0.303
BW2	LG22	NC_031985.1	35257840	G	C	6.36599e-08	-1.25802	0.232613	0.000164	-1.37	0.363	0.000106	-1.18	0.303
BW2	LG22	NC_031985.1	35257843	A	G	6.36599e-08	-1.25802	0.232613	0.000163	-1.37	0.363	0.000106	-1.18	0.303
BW2	LG18	NC_031982.1	27321234	T	C	2.36582e-07	-0.875751	0.169456	0.00269	-0.847	0.282	2.89e-05	-0.892	0.212
BW2	LG8	NC_031973.1	19480036	G	C	2.79e-07	-1.12009	0.218038	0.0795	-0.551	0.314	7.13e-08	-1.65	0.303
BW2	LG19	NC_031983.1	5668456	T	C	9.37831e-07	0.4294	0.0875566	0.00104	0.435	0.132	0.000299	0.425	0.117
BW2	LG18	NC_031982.1	12441167	A	G	1.1195e-06	-1.03726	0.213016	0.000328	-1.21	0.335	0.000894	-0.92	0.276
BW2	LG18	NC_031982.1	11508436	G	T	2.31175e-06	-1.04955	0.22217	0.00026	-1.2	0.328	0.00237	-0.922	0.302
BW2	LG18	NC_031982.1	20225342	T	A	2.78986e-06	-0.987381	0.210721	7.79e-05	-1.27	0.32	0.00602	-0.771	0.28
BW3	LG8	NC_031973.1	20527908	C	T	1.65217e-12	-1.54917	0.219395	0.00437	-0.976	0.342	3.91717e-317	-1.95	0.286
BW3	LG8	NC_031973.1	20352539	C	A	6.76367e-12	-1.48553	0.216468	0.00572	-0.955	0.345	3.91717e-317	-1.83	0.278
BW3	LG8	NC_031973.1	21039564	A	G	8.61352e-12	-1.52341	0.223114	0.000962	-1.24	0.374	3.91717e-317	-1.68	0.278
BW3	LG8	NC_031973.1	20119201	T	C	1.947e-11	-1.4257	0.212475	0.00344	-1.05	0.358	3.91717e-317	-1.63	0.264
BW3	LG8	NC_031973.1	20588797	T	G	5.75081e-11	-1.27552	0.194734	0.00374	-0.955	0.328	3.91717e-317	-1.45	0.242
BW3	LG8	NC_031973.1	19480036	G	C	3.42812e-07	-1.21692	0.238694	0.0413	-0.754	0.369	3.91717e-317	-1.55	0.313
BW3	LG1	NC_031985.1	30766342	C	T	5.46996e-07	-0.474723	0.0947731	0.0267	-0.313	0.141	3.91717e-317	-0.608	0.128
BW3	LG1	NC_031985.1	30766336	G	T	6.48878e-07	-0.4731	0.095075	0.0278	-0.312	0.142	3.91717e-317	-0.604	0.128
BW3	LG1	NC_031985.1	31192225	T	A	1.17228e-06	-0.473234	0.0973679	0.0347	-0.317	0.15	3.91717e-317	-0.587	0.128
BW3	LG15	NC_031980.1	23051993	G	A	1.97244e-06	-0.508396	0.106891	0.00763	-0.452	0.169	3.91717e-317	-0.546	0.138
BW3	LG7	NC_031972.1	964768	T	G	2.70427e-06	0.511641	0.109043	0.00742	0.462	0.172	3.91717e-317	0.545	0.141
BW4	LG7	NC_031972.1	44757232	C	T	1.16599e-08	-0.934548	0.163823	0.00069	-0.912	0.268	5.15e-06	-0.948	0.207
BW4	LG1	NC_031985.1	30766342	C	T	3.06577e-07	-0.587951	0.114849	0.0147	-0.45	0.184	5.13e-06	-0.676	0.147
BW4	LG1	NC_031985.1	30766336	G	T	4.50426e-07	-0.579561	0.114849	0.017	-0.441	0.184	6.2e-06	-0.668	0.147
BW4	LG1	NC_031985.1	30921780	G	C	5.19658e-07	-0.575188	0.114604	0.0173	-0.436	0.183	6.61e-06	-0.665	0.147
BW4	LG8	NC_031973.1	4319661	T	C	1.18285e-06	0.677347	0.139415	0.0278	0.513	0.233	1.05e-05	0.769	0.174
BW4	LG15	NC_031980.1	23051993	G	A	2.09686e-06	-0.606872	0.127928	0.00293	-0.635	0.213	0.000232	-0.591	0.16
BW5	LG8	NC_031973.1	4319661	T	C	1.0535e-08	0.850175	0.148583	0.00151	0.787	0.247	2.26e-06	0.886	0.186
BW5	LG8	NC_031973.1	11800435	T	A	6.56791e-07	0.628492	0.126362	0.0063	0.563	0.206	3.45e-05	0.668	0.16
BW5	LG15	NC_031980.1	23051993	G	A	1.31886e-06	-0.667961	0.138097	4.42e-05	-0.93	0.227	0.00325	-0.514	0.174
BW5	LG1	NC_031985.1	30549118	T	C	2.78422e-06	-0.584333	0.124694	0.0218	-0.458	0.199	3.64e-05	-0.666	0.16
Note: Assembing ID was collected from tilapia reference genome (assembly accession GCF_001858045.1 ).

## Sheet: Candidate genes annotation
Title: Candidate genes annotation through Ensembl Variant Effect Predictor (VEP)
Growing period	IDs	Assembling ID	Pos	Alt/Ref	Candidate genes
BW1-BW2	1	NC_031973.1	21039564	A/G	LOC109203271,bahcc1
	2	NC_031973.1	20588797	T/G	rara
	3	NC_031973.1	20119201	T/C	LOC100692503,LOC100692771,tnfrsf12a,LOC100693044,LOC102079574
	4	NC_031973.1	20352539	C/A	med24,LOC100691862,LOC102077447
	5	NC_031973.1	20527908	C/T	rara
	6	NC_031973.1	19480036	G/C	LOC100700431,tbc1d24,LOC100698111,nubp2
	7	NC_031982.1	20225342	T/A	NA
	8	NC_031985.1	35257805	A/G	LOC109196618,LOC109196621,LOC102075926
	9	NC_031982.1	12441167	A/G	LOC102077712,prpf38b,LOC106098134
	10	NC_031985.1	35257840	G/C	LOC109196618,LOC109196621,LOC102075926
	11	NC_031985.1	35257843	A/G	LOC109196618,LOC109196621,LOC102075926
	12	NC_031982.1	20404520	T/C	LOC100696145
	13	NC_031985.1	25585800	A/T	LOC100690652,LOC102076704
	14	NC_031982.1	20343999	A/G	LOC100696145
	15	NC_031982.1	20344026	C/A	LOC100696145
	16	NC_031973.1	19912224	A/G	LOC100699085,rhot2,rhbdl1
	17	NC_031982.1	27321234	T/C	LOC100707584,LOC102080122
	18	NC_031971.1	8407432	G/T	NA
	19	NC_031982.1	12779462	T/A	LOC102078004,LOC106098023
	20	NC_031982.1	12162693	A/G	ndufa13,LOC102082684,cirbp,LOC100705552
	21	NC_031973.1	20920785	A/G	LOC100711354,prkar1a,fam20a
	22	NC_031983.1	5668456	T/C	brms1l,mia2,ralgapa1
	23	NC_031982.1	11508436	G/T	LOC100710635
BW3-BW5	24	NC_031965.1	30766342	C/T	LOC100707581
	25	NC_031965.1	30766336	G/T	LOC100707581
	26	NC_031965.1	31192225	T/A	ntrk3
	27	NC_031980.1	23051993	G/A	srsf11,xxylt1
	28	NC_031972.1	964768	T/G	dab2ip
	29	NC_031972.1	44757232	C/T	ice2,rora
	30	NC_031965.1	30921780	G/C	akap13
	31	NC_031973.1	4319661	T/C	tbkbp1
	32	NC_031973.1	11800435	T/A	dock1
	33	NC_031965.1	30549118	T/C	LOC100695353,LOC102077296,LOC106096445
Note: NA means that no gene was found within the candidate region. Assembing ID was collected from tilapia reference genome (assembly accession GCF_001858045.1 ). Gene name were collected from tilapia genome annotation file (GCF_001858045.1_ASM185804v2_genomic.gff.gz).
