# Supplementary material for: Genome-wide association analysis of adaptation to oxygen stress in Nile tilapia (Oreochromis niloticus)
Source: BMC Genomics. 2021 Jun 9;22:426. doi: 10.1186/s12864-021-07486-5 (PMC8188787; doi:10.1186/s12864-021-07486-5)
Supplement: Supplementary file 11 — Additional file 11: Supplementary Table 5. Functional enrichment for the early stage in the hypoxic environment. [file 12864_2021_7486_MOESM11_ESM.xlsx]

## Sheet: Functional enrichment
Title: Functional enrichment for the early stage in the hypoxic environment
Growth period	#term ID	term description	observed gene count	background gene count	false discovery rate	matching proteins in your network (IDs)	matching proteins in your network (labels)
BW1-BW2	GO:0048384	retinoic acid receptor signaling pathway	2	10	0.0227	ENSDARP00000073792,ENSDARP00000111644	raraa,rarab
	GO:0048732	gland development	3	72	0.0227	ENSDARP00000073792,ENSDARP00000097153,ENSDARP00000111644	med24,raraa,rarab
	GO:0001889	liver development	2	33	0.0369	ENSDARP00000073792,ENSDARP00000111644	raraa,rarab
	GO:0007399	nervous system development	4	362	0.0369	ENSDARP00000073792,ENSDARP00000097153,ENSDARP00000111644,ENSDARP00000117693	med24,nkx2.2a,raraa,rarab
	GO:0007417	central nervous system development	3	195	0.0369	ENSDARP00000073792,ENSDARP00000111644,ENSDARP00000117693	nkx2.2a,raraa,rarab
	GO:0021915	neural tube development	2	39	0.0369	ENSDARP00000111644,ENSDARP00000117693	nkx2.2a,rarab
	GO:0035295	tube development	3	216	0.0369	ENSDARP00000097153,ENSDARP00000111644,ENSDARP00000117693	med24,nkx2.2a,rarab
	GO:0043401	steroid hormone mediated signaling pathway	2	26	0.0369	ENSDARP00000073792,ENSDARP00000111644	raraa,rarab
	GO:0060429	epithelium development	3	232	0.0369	ENSDARP00000097153,ENSDARP00000111644,ENSDARP00000117693	med24,nkx2.2a,rarab
	GO:0042221	response to chemical	3	242	0.0382	ENSDARP00000073792,ENSDARP00000111644,ENSDARP00000117693	nkx2.2a,raraa,rarab
	GO:0006355	regulation of transcription, DNA-templated	4	512	0.0391	ENSDARP00000073792,ENSDARP00000097153,ENSDARP00000111644,ENSDARP00000117693	med24,nkx2.2a,raraa,rarab
	GO:0051252	regulation of RNA metabolic process	4	550	0.041	ENSDARP00000073792,ENSDARP00000097153,ENSDARP00000111644,ENSDARP00000117693	med24,nkx2.2a,raraa,rarab
	GO:0048513	animal organ development	4	572	0.0447	ENSDARP00000073792,ENSDARP00000097153,ENSDARP00000111644,ENSDARP00000117693	med24,nkx2.2a,raraa,rarab
	GO:0016070	RNA metabolic process	4	611	0.0469	ENSDARP00000069565,ENSDARP00000073792,ENSDARP00000097153,ENSDARP00000111644	med24,prpf38b,raraa,rarab
Note: results were based on functional enrichment analysis in STRING V11.0.
