# Supplementary material for: Genome-wide association analysis of adaptation to oxygen stress in Nile tilapia (Oreochromis niloticus)
Source: BMC Genomics. 2021 Jun 9;22:426. doi: 10.1186/s12864-021-07486-5 (PMC8188787; doi:10.1186/s12864-021-07486-5)
Supplement: Supplementary file 12 — Additional file 12: Supplementary Table 6. Functional enrichment for the early stage in the normoxic environment. [file 12864_2021_7486_MOESM12_ESM.xlsx]

## Sheet: Functional enrichment
Title: Functional enrichment for the early stage in the normoxic environment
Growth period	#term ID	term description	observed gene count	background gene count	false discovery rate	matching proteins in your network (IDs)	matching proteins in your network (labels)
BW1-BW2	GO:0048384	retinoic acid receptor signaling pathway	2	10	0.0081	ENSDARP00000073792,ENSDARP00000111644	raraa,rarab
	GO:0097190	apoptotic signaling pathway	2	14	0.0081	ENSDARP00000059445,ENSDARP00000061202	rhot2,znf385b
	GO:0001889	liver development	2	33	0.0132	ENSDARP00000073792,ENSDARP00000111644	raraa,rarab
	GO:0007165	signal transduction	4	373	0.0132	ENSDARP00000059445,ENSDARP00000061202,ENSDARP00000073792,ENSDARP00000111644	raraa,rarab,rhot2,znf385b
	GO:0043401	steroid hormone mediated signaling pathway	2	26	0.0132	ENSDARP00000073792,ENSDARP00000111644	raraa,rarab
	GO:0007420	brain development	2	155	0.0465	ENSDARP00000073792,ENSDARP00000111644	raraa,rarab
Note: results were based on functional enrichment analysis in STRING V11.0.
