# Supplementary material for: Genome-wide association analysis of adaptation to oxygen stress in Nile tilapia (Oreochromis niloticus)
Source: BMC Genomics. 2021 Jun 9;22:426. doi: 10.1186/s12864-021-07486-5 (PMC8188787; doi:10.1186/s12864-021-07486-5)
Supplement: Supplementary file 13 — Additional file 13: Supplementary Table 7. Functional enrichment for the whole growth stage across the two environments by meta-analysis. [file 12864_2021_7486_MOESM13_ESM.xlsx]

## Sheet: Functional enrichment
Title: Functional enrichments for the whole growth stage across environments by meta-analysis.
Growth period	#term ID	term description	observed gene count	background gene count	false discovery rate	matching proteins in your network (IDs)	matching proteins in your network (labels)
BW1-BW2	GO:0048384	retinoic acid receptor signalling pathway	2	10	0.0285	ENSDARP00000073792,ENSDARP00000111644	raraa,rarab
	GO:0048732	gland development	3	72	0.0285	ENSDARP00000073792,ENSDARP00000097153,ENSDARP00000111644	med24,raraa,rarab
	GO:0006351	transcription, DNA-templated	4	421	0.0462	ENSDARP00000008214,ENSDARP00000073792,ENSDARP00000097153,ENSDARP00000111644	brms1la,med24,raraa,rarab
	GO:0006355	regulation of transcription, DNA-templated	4	512	0.0462	ENSDARP00000008214,ENSDARP00000073792,ENSDARP00000097153,ENSDARP00000111644	brms1la,med24,raraa,rarab
	GO:0006357	regulation of transcription by RNA polymerase II	3	204	0.0462	ENSDARP00000008214,ENSDARP00000073792,ENSDARP00000111644	brms1la,raraa,rarab
	GO:0010467	gene expression	5	667	0.0462	ENSDARP00000008214,ENSDARP00000069565,ENSDARP00000073792,ENSDARP00000097153,ENSDARP00000111644	brms1la,med24,prpf38b,raraa,rarab
	GO:0016070	RNA metabolic process	5	611	0.0462	ENSDARP00000008214,ENSDARP00000069565,ENSDARP00000073792,ENSDARP00000097153,ENSDARP00000111644	brms1la,med24,prpf38b,raraa,rarab
	GO:0043401	steroid hormone mediated signalling pathway	2	26	0.0462	ENSDARP00000073792,ENSDARP00000111644	raraa,rarab
	GO:0051252	regulation of RNA metabolic process	4	550	0.0462	ENSDARP00000008214,ENSDARP00000073792,ENSDARP00000097153,ENSDARP00000111644	brms1la,med24,raraa,rarab
BW3-BW5	dre04114	Oocyte meiosis	2	130	0.0262	ENSDARP00000017066,ENSDARP00000021253	aurka,igf1ra
	dre04914	Progesterone-mediated oocyte maturation	2	105	0.0262	ENSDARP00000017066,ENSDARP00000021253	aurka,igf1ra
Note: Results were based on functional enrichment analysis in STRING V11.0. There is no significantly enriched GO process in the later stage, but two KEGG pathways were significant.
